# Supplementary material for: Intraoperative Flow Cytometry for the Evaluation of Meningioma Grade
Source: Curr Oncol. 2023 Jan 7;30(1):832–8. doi: 10.3390/curroncol30010063 (PMC9858265; doi:10.3390/curroncol30010063)
Supplement: Supplementary file 1 [file curroncol-30-00063-s001.zip]

Archive with 1 entries (1 files):
- curroncol-2113853-supplementary.pdf
